# Supplementary material for: Strategies to Overcome Resistance to Immune-Based Therapies in Osteosarcoma
Source: Int J Mol Sci. 2023 Jan 2;24(1):799. doi: 10.3390/ijms24010799 (PMC9821333; doi:10.3390/ijms24010799)
Supplement: Supplementary file 1 [file ijms-24-00799-s001.zip]

Archive with 1 entries (1 files):
- ijms-2031338-supplementary.pdf
